# Supplementary material for: Maternal stress and placental function, a study using questionnaires and biomarkers at birth
Source: PLoS One. 2018 Nov 15;13(11):e0207184. doi: 10.1371/journal.pone.0207184 (PMC6237336; doi:10.1371/journal.pone.0207184)
Supplement: S1 Dataset — (XLSX) [file pone.0207184.s005.xlsx]

## Sheet: Ark1
DASS depression dichotomous	DASS anxiety dichotomous	DASS stress dichotomous	Pregnancy Related Anxiety categories	Major Life events	AFCE (adjusted fetal cortisol exposure)	log AFCE	log maternal cortisol	log maternal cortisone	log fetal cortisol	log fetal cortisone	maternal age, outliers rounded up to 26 years or rounded down to 42 years.	BMI categories	primipartum	twin	neuroticism	conscientiousness	smoking in pregnancy	alcohol during pregnancy	asthma medication	chronic disease	normal pregnancy	gestational age in started weeks, outliers rounded up to 37 started weeks,or rounded down to 41 started weeks.	child gender	mode of delivery	birth strain	placenta weight to the nearest 50 grams, outliers rounded up to 500 grams, or down to 950 grams.	placental symmetry	minutes from delivery to maternal blood	child weight to the nearest 100 grams, outliers rounded up to 2700 grams, or down to 4300 grams.
1	1	1	2	0	0.03	-1.52	3.25	2.22	2.33	2.82	33	4	0		17	35	0	0	0	1	1	40	1	1	1	700	2	44	3900
1	2	2	4	0	0.03	-1.55	3.23	2.08	2.56	2.97	38	3	1		33	26	0	1	0	0	1	40	1	1	3	950	2	20	3700
1	2	2	4	1	0.01	-2.1	3.39	2.08	2.15	2.95	28	1	0		32	23	0	0	0	0	1	40	1	1	6	600	0.1	25	3600
2	2	2	4	1	0.02	-1.74	3.14	2.24	2.24	3.08	35	2	0		31	35	0	0	0	1	0	40	1	1	5	700	1	45	3200
1	1	1	2	1	0.02	-1.75	3.23	2.2	2.28	2.99	32	3	1		26	32	0	1	0	0	0	41	2	1	2	450	10	36	2800
1	1	1	1	1	0.02	-1.63	3.29	2.27	2.34	2.96	34	2	1		17	39	0	0	0	1	1	41	1	1	3	800	1	68	3500
1	1	1	1	1	0.03	-1.6	3.14	2.22	2.31	3	29	1	1		21	39	0	1	0	1	1	41	1	1	8	950	2	55
1	1	1	1	0	0.01	-2.3	3.24	2.09	1.92	3.07	37	2	0		5	35	1	0	0	0	1	40	2	1	3	700	2	66	3800
1	1	2	3	0	0.02	-1.67	3.03	2.19	1.73	2.57	40	2	0		23	30	1	1	0	0	1		1	0	0	800	1	42	3800
1	1	1	2	0	0.03	-1.56	3.12	2.17	2.53	3.14	32	4	1		9	33	1	0	0	1	1	41	2	1	6	700	2	36	3000
1	1	1	1	0	0.03	-1.56	3.24	2.33	2.38	3.04	30	2	1		17	37	0	0	0	0	1	39	1	1	3	700	0.1	56	3500
1	1	1	1	1	0.01	-1.91	3.19	2.21	2.08	3.01	30	2	0		12	41	0	0	0	0	1	40	1	1	1	700	1	59	3600
1	1	1	3	0	0.02	-1.69	2.78	2.14	1.48	2.53	38	2	0		15	40	0	0	0	0	1	39	1	0	0	800		63	4100
1	1	1	1	1	0.01	-1.93	3.17	2.29	2.08	3.13	34	4	1		17	38	0	0	0	1	1	41	1	1	3	950	3	48	4100
1	1	1	2	0	0.02	-1.8	3.02	1.96	1.67	2.41	42	2	1		17	43	0	0	0	1	0	38	2	0	0	500	3	48	3000
1	1	1	1	0	0.07	-1.18	3.05	2.14	2.61	2.87	28	2	1		14	33	1	1	0	0	1	41	2	1	3	950	2	111	4100
1	1	1	1	0	0.01	-1.94	3.29	2.18	2.18	3.02	32	3	0		14	34	0	0	0	0	1	38	1	1	3	700	0.1	40	3800
1	1	1	3	0	0.03	-1.57	2.97	2.24	1.72	2.56	29	2	0		18	40	0	1	0	0	0	38	2	0	0				3100
1	2	1	4	1	0.05	-1.32	2.96	2.29	1.81	2.47	31	2	0		28	30	1	0	0	0	0	39	2	0	0	700		79	3400
1	1	1	1	0	0.02	-1.71	3.43	2.35	2.47	3.1	27	2	1		24	39	0	1	0	1	1	40	2	1	7	550	3	31	3200
1	1	1	2	0	0.02	-1.76	3.1	2.22	1.79	2.67	34	2	0		19	33	0	0	0	0	1	40	1	1	1	700		43	3700
1	1	2	2	1	0.01	-2.1	3.46	2.13	2.49	3.26	30	1	1		19	35	0	1	0	0	1	37	2	1	7	550	1	54	3000
1	1	1	2	0	0.02	-1.81	3.1	2.18	2.01	2.9	40	4	0		14	32	0	0	0	0	1	41	1	1	4	850	0.1	39	4300
2	2	1	4	1	0.01	-2.23	2.99	2.11	1.45	2.8	35	1	1		35	37	0	0	0	0	0	38	1	0	0	600	4	52	3200
1	1	1	1	0	0.03	-1.51	2.82	2.07	1.73	2.49	29	1	0		24	40	1	0	1	1	1	39	2	0	0	550	4	126	3300
1	1	1	2	0	0.14	-0.87	2.87	2.15	2.28	2.43	33	2	0		32	36	0	0	0	0	1	39	2	0	0	600	1	64	2800
1	1	1	1	0	0.01	-1.91	3.36	2.3	2.04	2.89	33	1	0		20	43	0	0	0	0	1	39	1	1	2	700	1	45	3000
1	1	1	1	1	0.01	-1.95	3.33	2.33	2.13	3.08	31	2	1		13	34	0	0	0	0	1	39	1	1	3	500		18	3100
1	1	1	3	0	0.01	-1.98	2.98	2.18	1.81	2.99	34	4	0		23	36	0	0	0	1	1	39	1	0	0	950	2	96	3800
1	1	1	2	0	0.02	-1.64	2.76	2.16	1.58	2.62	34	2	1		23	36	0	0	0	0	1	38	1	0	0	500	2	67	2900
1	1	1	1	1	0.04	-1.35	2.98	2.2	1.85	2.42	38	3	0		12	39	0	0	0	0	1	39	1	1	5	600	4	95	4100
1	2	1	2	1	0.01	-1.95	3.03	2.17	1.89	2.98	30	1	0		22	24	0	1	0	0	1	39	1	1	3	600	4	104	3200
1	1	1	1	0	0.02	-1.69	3.31	2.3	2.15	2.83	40	2	0		13	34	0	1	0	0	1	41	1	1	3	800	0.1	34	4200
2	1	2	3	0	0.01	-2.04	3.33	2.19	2.2	3.11	30	2	1		42	18	1	1	0	0	1	41	2	1	2	800		35	4200
1	1	1	1	0	0.01	-1.88	3.41	2.36	2.27	3.1	27	2	1		13	38	0	0	0	0	1	39	2	1	1	700	3	16	3100
1	1	1	3	1	0.02	-1.64	3.06	2.33	1.66	2.57	38	2	0		28	26	0	0	0	0	0	39	1	0	0	550		46	3200
1	1	1	4	1	0.01	-2.03	3.07	2.05	1.59	2.61	34	2	0		18	34	0	1	0	0	1	39	1	0	0	550		51	3000
1	1	1	2	0	0.02	-1.76	2.98	2.19	1.73	2.69	35	1	0		27	42	0	0	0	0	1	38	1	0	0	500		51	2700
2	1	2	2	1	0.01	-2.27	3.28	2.24	1.68	2.91	33	2	0		27	34	0	1	0	0	0	41	1	1	3	800		28	4100
1	1	1	1	0	0.01	-2.17	3.21	2.04	1.5	2.5	36	2	1		17	37	0	1	0	0	1	39	2	0	0	500	3	64	3100
1	1	1	2	0	0.04	-1.45	3	2.22	2.13	2.8	32	2	0		20	42	0	0	0	0	1	39	2	0	0	750	2	71	2900
1	1	1	2	0	0.02	-1.72	3.29	2.24	2.26	2.93	29	2	1		27	38	0	0	0	0	1	41	2	1	3	500	1	77	3100
1	1	1	2	0	0.03	-1.52	3.33	2.3	2.27	2.77	39	2	0		14	38	0	0	0	0	1	40	1	1	3	550	2	54	3200
1	2	1	2	1	0.04	-1.43	3.12	2.08	2.48	2.87	27	2	1		42	18	0	1	0	0	1	40	2	1	8	750	2	70	3900
1	1	1	2	1	0.02	-1.66	3.05	2.01	1.88	2.51	37	4	0		22	32	0	1	0	0	1	39	1	0	0	900	10	59	4200
1	1	1	4	0	0.02	-1.67	3.01	2.08	1.65	2.38	33	2	0		28	41	0	0	0	1	1	38	1	0	0	600	1	57	3000
1	1	1	2	1	0.02	-1.62	2.73	1.99	1.44	2.32	34	2	0		11	42	1	1	0	0	1	38	2	0	0	650	2	75	3900
1	1	2	2	0	0.05	-1.3	2.97	2.18	2.29	2.8	31		1		36	37	0	1	0	0	1	40	1	1	5	750	16	37	3700
1	1	1	2	1	0.02	-1.76	2.89	2.18	1.84	2.89	31	2	0		22	33	0	0	0	0	1	41	1	1	3	550	10	46	3200
1	1	1	2	0	0.02	-1.76	2.99	1.96	1.69	2.42	31		0		12	40	1	0	0	1	1	38	1	0	0	800		53	3600
1	1	1	3	0	0.02	-1.7	3	2.11	1.49	2.29	40	2	0		12	45	0	0	0	0	0	37	1	0	0	650	6	51	3200
1	1	1	3	0	0.02	-1.74	2.73	2.11	1.46	2.57	29	2	0		20	30	0	0	0	0	1	38	2	0	0	550	3	64	3200
1	1	1	1	0	0.01	-1.87	2.95	2.01	1.68	2.61	42	1	0		12	37	0	0	0	0	1	38	2	0	0	650	0.1	57	3100
1	1	1	2	0	0.02	-1.77	2.8	2.01	1.68	2.66	37	2	0		19	40	0	0	0	0	0	38	2	0	0	700	2		2800
1	1	1	2	1	0.01	-1.86	3.06	2.09	1.56	2.45	35	3	0		24	26	0	0	0	0	1	38	2	0	0	800	2	34	3800
1	1	1	1	0	0.04	-1.39	3.28	2.12	2.73	2.96	35	2	1		22	36	0	0	0	0	1	40	1	1	1	750	1	51	3700
1	1	1	2	0	0.02	-1.78	2.98	2.07	1.46	2.33	24	2	1		23	45	0	0	0	1	0	38	2	0	0	950	11		4000
1	1	1	2	0	0.01	-2.07	3.23	2.2	1.52	2.56	38	2	0		19	38	0	0	0	0	1	38	2	0	0	750			3500
1	1	1	2	0	0.08	-1.09	3.05	2.26	1.97	2.28	33	2	0		15	39	0	0	0	1	1	38	1	0	0	700	4	56	3600
1	1	1	2	0	0.01	-1.88	2.82	1.91	1.42	2.39	40	2	0		17	30	0	0	1	1	1	38	2	0	0	700	0.1	47	3200
1	2	1	2	0	0.02	-1.72	2.76	2.13	1.46	2.55	33	2	1		23	42	0	1	0	1	0	38	1	1	5	550	6	51	3100
1	1	1	2	0	0.01	-2.09	3.09	2.12	1.9	3.01	39	2	1		27	34	0	0	0	1	1	39	2	1	5	550	2	41	3300
2	2	2	3	1	0.03	-1.51	2.95	2.03	1.85	2.44	40	3	0		21	22	0	0	0	0	1	38	1	0	0	750	1	66	3900
1	2	2	4	0	0.03	-1.55	2.95	2.14	1.88	2.62	33	2	0		29	40	0	0	0	1	1	39	1	0	0	750	4	45	3200
1	1	1	2	0	0.02	-1.82	3	2.17	1.66	2.64	32	2	0		17	42	0	1	0	0	1	39	2	0	0	750	1	53	3200
1	1	2	2	0	0.01	-2.07	2.96	1.88	1.82	2.81	36	3	0		40	30	0	0	0	0	1	41	1	1	1	650	0.1	57	3900
1	1	1	1	1	0.01	-1.84	3.08	2.24	1.86	2.86	37	2	1		17	33	0	0	0	1	1	39	1	1	3	700	1	49	3400
1	1	1	2	0	0.05	-1.32	2.95	2.13	1.91	2.4	40		0		14	39	0	0	0	0	1	38	2	0	0	650	2	73	3600
1	1	1	2	0	0.01	-1.91	3.07	2.09	2.03	2.96	39	2	1		29	36	0	0	0	0	1	38	1	1	4	500	3	47	2800
1	1	1	2	1	0.01	-1.87	3.06	2.1	1.6	2.51	33	4	0		15	37	0	0	0	0	1	38	2	0	0	650	2		3600
1	1	1	2	1	0.02	-1.77	2.93	2.15	1.59	2.58	41	2	0		17	32	1	0	0	1	1		2	0	0	700	2	74	4300
1	2	1	1	0	0.01	-2.04	3.3	2.13	2.22	3.09	32	2	1		17	41	0	0	0	0	1	41	1	1	3	700	1	42	4000
1	1	1	2	0	0.02	-1.77	2.88	2	1.48	2.38	36	2	0		5	39	0	0	0	0	1	38	2	0	0	900	1	56	3600
1	2	1	3	1	0.01	-1.9	3.07	1.99	1.56	2.37	39	3	0		28	25	0	0	1	0	1	38	1	0	0	750	3	48	3400
1	1	1	2	0	0.04	-1.42	2.84	2.13	1.47	2.18	35	2	0		27	28	0	0	0	0	1	39	2	0	0	850	1	53	3600
1	1	1	2	0	0.01	-2.05	3.17	2.07	1.63	2.58	26	2	0		19	29	0	0	0	0	1	38	2	0	0	700	2	59	3200
1	1	1	2	0	0.07	-1.15	3.08	2.16	2.58	2.8	37	3	1		21	36	0	1	0	0	1	40	2	1	8	700	4	65	3600
1	1	1	1	0	0.01	-1.88	2.75	1.96	1.46	2.55	33	3	1		22	38	0	0	0	0	1		1	0	0	750	1	167	3500
1	1	1	4	0	0.01	-1.91	3.1	2.21	1.65	2.68	35	2	0		14	35	0	1	0	0	0	39	2	0	0	650	5	54	3200
1	2	1	1	0	0.02	-1.71	3.03	2.01	1.92	2.61	31	3	1		23	39	0	0	0	1	1	38	2	0	0	750	1	5	3100
1	1	1	1	0	0.04	-1.39	3.06	2.36	1.7	2.39	36	2	0		18	33	0	0	0	1	1		1	0	0	800	2	76	3600
1	2	2	4	1	0.02	-1.67	2.97	2.25	1.53	2.48	35	4	0		24	38	0	0	0	0	0	38	1	0	0	900	1	79	4000
1	1	1	2	0	0.03	-1.46	3.14	2.33	1.89	2.53	29		1		20	34	0	0	0	1	1	39	1	0	0		0.1	45	3400
1	1	1	1	0	0.02	-1.71	3.2	2.18	2.07	2.75	34	2	1		5	45	0	1	0	0	1	40	1	0	0	750	8	40	3900
1	1	1	3	1	0.01	-1.82	3.13	2.13	1.78	2.61	41	2	0		15	31	0	0	0	0	1	38	1	0	0	600	14	57	3300
1	1	1	2	0	0.01	-2.06	3.12	2.11	1.69	2.73	32	2	0		14	38	0	1	0	0	1	38	1	0	0	950	5	54	4200
1	1	1	2	0	0.03	-1.49	2.84	2.14	1.65	2.43	42	3	0	1	15	36	0	0	0	0	1	38	1	0	0	950		55	2800
1	1	1	2	0	0.02	-1.77	2.84	2.14	1.32	2.38	42	3	0	2	15	36	0	0	0	0	1	38	1	0	0	950			2700
1	1	1	2	0	0.02	-1.63	3.2	2.31	2.14	2.88	29	2	1		8	38	0	0	0	0	1	39	2	1	3	500	1	38	2700
1	1	1	1	0	0.02	-1.8	3.09	2.07	2.04	2.81	36	2	0		8	42	0	1	0	0	1	39	2	1	3	500	2	40	3000
1	1	1	1	0	0.03	-1.53	3.16	2.19	2.25	2.81	27	3	1		22	33	0	1	0	0	0	40	2	1	3	750	1	31	3700
1	1	1	2	1	0.04	-1.45	2.82	2.02	1.74	2.38	31	2	1		16	45	0	0	0	0	1	39	1	0	0	650	7	55	3500
1	1	1	1	0	0.01	-2.22	2.95	2.09	1.33	2.69	27	2	1		9	45	0	0	0	0	1	39	1	0	0	500	0.1	57	2800
1	2	2	3	0	0.01	-1.87	2.88	2.1	1.49	2.58	34	2	1		33	21	0	1	0	0	1	38	2	0	0	800	10	58	3400
1	1	1	1	0	0.02	-1.82	3.35	2.14	2.15	2.77	31	2	0		13	41	0	1	0	0	1	40	2	1		650	1	28	3800
1	1	1	3	1	0.03	-1.53	2.72	1.97	1.68	2.46	33	2	0		20	39	0	1	1	1	1	37	1	0	0	500	5	47	3000
1	1	1	3	1	0.02	-1.73	3.2	1.96	2.32	2.82	35	2	1		33	30	0	1	0	0	0	40	2	1	8	800	3	28	3400
1	1	1	1	1	0.1	-0.98	3	2.2	2.29	2.47	29	2	1		19	39	1	1	0	0	0	38	2	0	0	850	3	43	3500
2	1	1	2	1	0.02	-1.65	3.5	2.28	2.53	2.96	26		1		26	35	0	0	0	0	1	41	2	1	6	700	1	24	4200
1	2	1	3	1	0.03	-1.52	3.17	2.11	2.13	2.59	30	3	0		32	34	0	1	0	0	1	41	2	0	0	850	3	48	4100
1	2	1	2	0	0.02	-1.62	3.1	2	1.83	2.35	39	2	0		16	40	0	1	0	0	1	39	2	0	0	800	2		3500
1	1	1	2	0	0.02	-1.74	2.99	1.97	1.59	2.32	30	2	0		34	23	0	1	0	0	0		1	0	0	750	1	49	3500
2	1	1	2	1	0.02	-1.7	3.3	2.15	2.4	2.95	30	2	1		26	36	0	0	0	0	0	40	2	1	4	500	2	19	2900
1	1	1	1	0	0.02	-1.65	3.23	2.03	2.45	2.9	28	2	1		16	38	0	0	0	0	1	40	1	1	3	650	0.1	43	3700
1	2	1	1	0	0.04	-1.42	3.25	2.1	2.36	2.63	36	2	0		19	35	0	0	0	0	1	39	2	1	1	550	2	77	3000
1	1	1	2	1	0.04	-1.41	3.23	2.15	2.47	2.81	40	4	1		27	34	0	0	0	0	1	40	2	1	6	660	1	79	3400
1	1	1	2	0	0.04	-1.45	3.35	2.11	2.61	2.83	36	1	1		21	33	0	0	0	0	1	41	1	1	3	500	1	29	2700
1	2	2	3	0	0.02	-1.61	2.66	1.97	1.65	2.58	33	2	1	1	26	32	0	0	0	0	1	37	2	0	0	950	0.5	108	2900
1	2	2	3	0	0.03	-1.58	2.66	1.97	1.61	2.5	33	2	1	2	26	32	0	0	0	0	1	37	1	0	0	500	4	107
2	1	2	4	1	0.01	-1.89	2.91	2	1.57	2.54	33	3	0		19	36	0	0	0	1	0	38	2	0	0	600	1	104	3200
1	1	1	3	1	0.03	-1.6	2.45	1.48	1.73	2.37	33	1	0		23	36	0	0	0	0	1	38	2	0	0	700		55	3300
1	1	1	3	0	0.03	-1.52	3.07	2.16	1.79	2.4	33	2	0	1	19	34	0	0	0	0	1	38	2	0	0	950	10	50	2700
1	1	1	3	0	0.03	-1.52	3.07	2.16	1.92	2.53	33	2	0	2	19	34	0	0	0	0	1	38	1	0	0	950	10		3000
1	2	1	4	1	0.02	-1.62	2.99	2.03	1.73	2.39	33	2	0		37	30	0	0	0	0	0	39	2	0	0	700	3	48	3300
1	1	1	2	0	0.02	-1.81	3.14	2.15	2.01	2.83	34		0		23	32	0	0	0	0	0	39	1	1	4	750	2	20	2700
1	2	1	3	0	0.04	-1.37	3.05	2.28	1.79	2.39	30	2	0		17	36	0	0	0	1	1	39	1	0	0	900		78	4300
1	1	1	2	1	0.03	-1.59	2.92	2.01	1.73	2.41	40	2	0		22	28	0	0	0	0	1	37	2	0	0	750	2	71	3000
1	1	1	1	0	0.08	-1.11	2.85	1.97	1.93	2.16	41	1	0		8	43	0	1	0	1	0	37	2	0	0	600	1	68	3100
1	1	1	2	0	0.01	-1.99	2.99	2.13	1.42	2.55	30	2	1		14	40	0	0	0	1	0	38	2	0	0	700	1	54	3400
1	2	2	4	1	0.02	-1.65	2.68	1.91	1.47	2.35	28	2	0		28	32	0	0	0	0	1	39	1	0	0	850	2	49	3500
1	1	1	1	0	0.01	-1.88	3.34	2.18	2.23	2.95	32	2	1		13	42	1	1	1	1	1	40	1	1	2	650	1	49	3400
1	1	1	4	1	0.06	-1.25	3.08	2.04	1.84	2.07	36	2	0		14	39	0	0	0	0	0	38	1	0	0	750		62	3400
1	1	1	1	0	0.02	-1.77	2.98	2.02	1.44	2.26	36	2	0		18	25	0	0	0	0	1	39	1	0	0	950	1	47	4300
1	1	1	2	0	0.02	-1.82	3.11	2.14	1.7	2.55	29	2	1		14	42	0	1	0	0	1	39	2	0	0	500	4	50	2800
1	2	1	2	0	0.04	-1.35	3.02	1.89	2.72	2.94	27	2	1		20	18	0	1	0	0	1	40	1	1	6	900	5	29	4300
1	1	1	2	0	0.02	-1.63	3.11	2.18	2.28	2.98	40	2	1		22	26	0	1	0	0	1	42	2	1	6	650	3	42	3700
1	2	1	3	0	0.03	-1.57	3.34	2.24	2.7	3.17	29	4	1		25	22	0	1	0	1	1	40	1	1	4	950	6	41	4300
1	1	1	2	0	0.01	-2.01	3.1	2.22	1.81	2.93	29	2	1		18	34	0	1	0	0	1		2	1	6	600	7	28	3200
2	2	2	1	0	0.02	-1.76	2.64	1.92	1.53	2.58	33	2	0		18	31	0	0	0	0	1	38	1	0	0	500	1	63	3300
1	1	1	1	0	0.03	-1.6	3	2.08	1.7	2.38	34	2	0		10	45	0	0	0	0	1	39	1	0	0	800	6	53	3700
1	1	1	2	0	0.02	-1.79	3.3	2.02	1.97	2.48	42	3	0		8	45	0	0	0	0	1	39	1	0	0	650	2	63	3700
1	1	1	2		0.03	-1.6	2.91	2.17	1.5	2.36	38	2	0		28	37	0	1				37	2	0	0	750	4	60	3600
1	1	1	1	0	0.02	-1.65	3.41	2.15	2.51	2.89	28	2	1		19	37	0	1	0	0	1	40	2	1	5	700	2	22	3700
1	1	1	1	0	0.02	-1.64	2.99	2.16	1.73	2.54	33	2	0		17	38	0	0	0	0	0	39	2	0	0	900	2	42	3600
1	1	1	1	0	0.02	-1.79	2.99	2.13	1.64	2.58	33	2	0		20	35	0	0	0	0	1	39	2	0	0	550	5	47	3400
1	1	1	3	1	0.02	-1.75	2.99	2.18	1.62	2.57	34	2	1		34	44	0	1	0	0	1	39	2	0	0	600	1	48	3300
1	1	1	2	0	0.02	-1.68	3.07	2.12	1.61	2.34	42	4	0		25	30	0	0	0	1	1	39	2	0	0	750	2		3000
2	2	2	1	0	0.01	-2	3.37	2.17	2.32	3.12	28	2	1		31	32	0	0	0	0	1	41	2	1	6	550	4	33	3400
2	1	2	2	1	0.03	-1.55	2.83	2.1	1.55	2.37	41	3	0		19	39	0	0	0	0	1	38	1	0	0	550	9	64	3200
1	1	1	2	0	0.04	-1.41	2.78	1.84	1.75	2.22	37	2	0	1	27	31	0	0	0	1	0		2	0	0	950	1	57	3000
1	1	1	2	0	0.03	-1.54	2.78	1.84	1.74	2.34	37	2	0	2	27	31	0	0	0	1	0		1	0	0	600	5	56	3000
1	1	1	4	1	0.07	-1.15	2.75	2.17	1.79	2.36	26	2	1		28	33	0	0	0	0	1	39	2	0	0	900	1	92	3600
1	2	1	4	0	0.04	-1.44	2.76	1.93	1.62	2.23	41	2	0		28	27	0	0	1	1	1	38	1	0	0	550		47	3000
1	1	2	2	1	0.03	-1.48	2.98	2.22	1.89	2.61	34	2	0		32	42	0	0	0	1	1	38	1	0	0	600	3	18	3400
1	1	2	3	1	0.02	-1.77	3.04	2.06	1.6	2.39	39	2	0		31	39	0	1	0	0	1	37	2	0	0	750	1	58	3500
2	2	2	2	0	0.01	-2.13	3.06	1.94	1.38	2.4	38	2	0		30	30	0	0	0	0	0	40	1	0	0	800	3	163	3500
1	1	1	3	0	0.08	-1.11	3.03	2.06	2.7	2.84	42	2	1		24	40	0	0	0	1	1	41	2	1	6	700	1	126	3300
1	1	1	3	0	0.02	-1.78	3	2.03	1.68	2.48	34	4	0		28	28	0	0	0	1	0	38	1	0	0	950	2	65	4300
1	2	1	1	0	0.01	-1.94	3.24	2.05	1.86	2.6	35	3	0		15	43	0	0	0	0	1	39	1	0	0	600	1	53	3200
1	1	1	2	0	0.12	-0.93	2.58	2.1	1.78	2.23	29	2	0		12	43	0	0	0	1	1	39	1	0	0	850	2	72	3500
1	1	1	2	0	0.01	-1.96	2.96	2.13	1.54	2.67	26	2	1		21	30	1	1	0	1	1	38	2	0	0	550	2	56	2900
1	2	1	4	0	0.04	-1.45	2.94	2.12	1.73	2.36	34	2	0		24	40	0	0	0	0	1	39	2	0	0	700	2	68	3600
1	1	1	3	0	0.02	-1.77	2.9	2.14	1.51	2.52	41	2	0		10	44	0	0	0	1	1	38	2	0	0	700		57	3200
1	1	1	2	0	0.03	-1.57	2.89	2.07	1.73	2.47	33	2	0		20	40	0	1	0	0	0	38	1	0	0	700	1	56	3100
1	1	1	2	0	0.02	-1.64	2.98	2.11	1.77	2.53	40	2	1		24	30	0	0	0	0	1	38	2	0	0	800	4	47	3200
1	2	2	2	0	0.01	-1.88	3.2	2.15	2.18	3.01	28	2	1		32	31	0	0	0	0	1	41	2	1	4	650	4	39	3600
1	1	1	3	0	0.03	-1.6	2.95	2.16	1.63	2.44	27	2	1		16	34	0	1	0	1	1	37	2	0	0	950	2	77	4000
1	1	1	4	0	0.03	-1.55	3.28	2.2	2.47	2.93	30	2	1		25	27	0	0	0	0	1	37	1	1	3	600	3	37	2800
1	1	1	2	0	0.03	-1.6	3.03	2.13	1.76	2.45	32	2	1		26	36	0	0	0	0	0	37	1	0	0	500	1	65	2700
1	1	1	1	0	0.01	-1.85	2.78	2.03	1.52	2.61	39	2	0		12	45	0	0	1	1	1	38	2	0	0	500	2	52	3100
1	1	1	2	0	0.01	-2.27	3.04	2.06	1.4	2.7	31	2	0		13	33	0	0	0	0	1	38	1	0	0	650	3	50	3200
1	1	1	1	1	0.02	-1.67	3.12	2.1	2.27	2.92	31	2	1		12	36	0	1	0	0	1	41	2	1	4	800	2	73	3900
1	1	1	3	1	0.02	-1.73	3.08	2.19	1.74	2.57	33	2	0		11	43	0	0	0	0	0	38	2	0	0	700		116	3100
2	2	2	4	1	0.02	-1.62	3.02	2.08	1.75	2.44	30	2	1		35	35	0	0	0	0	0	38	1	0	0	800	1	52	3200
1	1	1	2	0	0.01	-2.11	3.1	2.17	1.67	2.85	32	2	0		10	42	0	0	0	0	1	40	2	1	4	600	0.1	103	3600
1	1	1	3	1	0.02	-1.69	2.83	2.05	1.57	2.48	32	3	0		13	38	0	0	0	0	0	40	1	0	0	950	3	60	4300
1	1	1	2	0	0.02	-1.69	3.45	2.28	2.42	2.95	28	2	1		21	30	0	0	0	0	1	41	1	1	9	800	1	26	3600
1	1	1	1	0	0.02	-1.77	3.09	2.06	1.57	2.31	30	2	0		7	40	0	0	0	0	1	38	2	0	0	800	0.1	53	3700
1	1	1	2	0	0.06	-1.2	2.93	2.03	1.88	2.18	35	2	0		9	35	0	1	1	1	1	39	2	0	0	800	1	59	4000
1	1	1	2	0	0.01	-2.16	3.09	2.02	1.58	2.66	42	2	0		7	42	0	1	0	0	1	39	2	0	0	750	0.1	64	3600
1	1	1	3	0	0.02	-1.66	3.12	2.05	1.75	2.33	42	2	0		17	32	0	0	0	1	1	38	2	0	0	550	2	41	3200
1	1	1	2	0	0.01	-1.92	3.33	2.13	2.29	3.01	28	2	1		24	37	0	0	0	0	1	40	1	1	3	550	1	41	3600
1	1	2	2	1	0.01	-2.06	3.32	1.84	2.45	3.03	39	4	1		19	43	0	1	0	0	1	40	1	1	4	550	1	31	3500
1	1	1	2	0	0.06	-1.2	3.03	2.15	2.24	2.56	42	3	0		16	30	0	1	0	1	1	41	1	1	6	550	2	98	3100
1	2	2	2	1	0.01	-1.94	3	2.09	1.64	2.66	30	2	1		23	33	0	1	0	0	1	40	1	0	0	800	8	59	3600
1	1	1	2	0	0.02	-1.72	2.95	2.08	1.65	2.5	41	2	1		3	42	0	1	0	1	1	38	2	0	0	550	3	61	3200
1	1	1	2	0	0.03	-1.46	3.26	2.19	2.58	2.97	32	2	1		2	46	0	0	0	0	1	40	2	1	2	750	4	27	3800
1	1	1	1	0	0.01	-1.94	3.06	1.93	2.1	2.91	30	2	1		23	36	1	0	0	0	1	40	1	1	3	650	1	49	3600
1	1	1	2	0	0.02	-1.75	3.07	1.89	1.8	2.37	35	2	0		9	42	0	0	0	0	0	38	2	0	0	600	1	56	3100
2	2	2	2	1	0.02	-1.61	3.2	2.02	2.36	2.79	31	2	1		18	44	0	1	0	0	1			1	3	650	2
1	1	1	2	1	0.04	-1.4	2.93	2.19	1.66	2.32	35	4	0		23	27	0	0	0	1	1	38	1	0	0	950	4	79	4300
1	2	1	2	0	0.01	-2	3.11	2.04	2.02	2.95	31	3	1		14	30	0	1	0	0	1	41	2	1	8	550	4	25	3400
1	1	1	2	0	0.04	-1.45	3.13	2.13	2.39	2.83	26	2	1		32	25	0	1	0	0	1	39	1	1	4	650		131	3500
1	1	1	1	0	0.02	-1.71	3.22	2.06	2.32	2.87	31	2	1		14	43	0	0	0	0	1	40	2	1	3	800	5	29	3300
1	1	1	3	1	0.03	-1.56	3.35	2.1	2.57	2.87	37	3	1		25	33	0	0	0	0	1	40	2	1	3	600	2	33	3300
1	1	1	1	0	0.01	-2.12	3.25	1.99	1.85	2.71	26	2	1		17	39	0	0	0	0	1	41	2	1	1	650	3	26	3600
1	1	2	3	0	0.01	-1.91	3.1	1.9	1.7	2.41	39	2	0		31	37	0	0	0	0	1	39	2	0	0	700	4	40	3300
1	2	1	2	0	0.04	-1.45	2.94	2.02	2.31	2.83	35	2	1		30	22	0	0	0	1	0	39	2	1	3	650	6	70	3300
1	1	1	1	1	0.02	-1.75	3.25	1.96	2.4	2.86	32	2	1		19	34	0		0	0	1	41	1	1	4	650	2	45	4000
2	2	2	2	1	0.01	-2.15	3.25	2.07	1.92	2.9	36	3	0		24	39	0	0	0	1	0	38	2	1	2	650	2	38	3400
1	1	1	2	0	0.03	-1.58	2.77	1.81	1.54	2.17	40	2	0		12	38	0	1	1	1	1	38	2	0	0	800	21	46	3700
1	1	1	1	0	0.01	-2.08	3.04	2.08	1.59	2.71	38	3	0		19	31	0	0	0	1	0	38	1	0	0	500		55	2700
1	2	1	2	0	0.01	-1.91	3.2	2.14	1.62	2.47	28	2	1		29	29	0	1	0	0	0	38	2	0	0	700	2	57	3200
1	1	1	2	0	0.01	-2.13	3.3	2.03	2.1	2.96	37	2	0		22	34	0		1	1	1	40	2	1	2	750	2	23	4200
1	1	1	1	0	0.01	-1.91	3.2	2.13	2.03	2.86	29	2	1		13	41	0	0	0	0	1	39	2	1	1	550	1	57	3100
1	1	1	2	1	0.03	-1.56	2.94	2.09	1.71	2.41	34	3	1		22	44	0	0	0	1	1	37	2	0	0	600	6	40	2700
1	1	1	4	0	0.04	-1.38	3.18	2.24	1.95	2.39	36	2	0		12	39	0	0	0	0	1	38	1	0	0	550	2	56	3400
1	1	1	2	0	0.01	-2.08	3.1	2.16	1.69	2.83	27	2	1		16	44	0	0	0	0	1	40	2	1	6	750	1	37	3900
1	1	1	2	0	0.05	-1.32	3.27	2.08	2.73	2.85	31		1		14	45	0	1	0	1	1	40	2	1	8	550	1	173	3400
1	1	1	2	0	0.03	-1.57	3.01	2.07	1.74	2.37	39	2	0		13	36	0	1	0	0	1	39	1	0	0	600	1	49	2800
1	1	2	1	0	0.02	-1.7	3.15	2.21	1.64	2.4	34	2	0		29	36	0	1	0	0	1	39	2	0	0	700	1	57	3600
1	1	1	1	0	0.04	-1.38	2.91	2.14	1.67	2.29	27	2	0		11	34	0	1	0	0	1	38	1	0	0	800	1	62	3000
1	1	1	2	0	0	-2.4	2.92	1.8	1.35	2.62	34	2	0		33	32	0	0	0	0	1	39	1	0	0	700	5	55	3700
1	2	1	3	0	0.04	-1.35	2.87	2.17	1.67	2.33	36	2	0		19	42	0	0	1	1	1	38	1	0	0	650	3	54	3700
1	1	1	3	0	0.03	-1.5	2.85	2.15	1.64	2.44	31	2	1		24	45	0	0	0	0	1	38	1	0	0	850	2	53	4000
1	1	1	2	1	0.01	-1.88	3.14	2.1	1.93	2.78	32	2	0		37	27	0	0	0	1	1	40	1	1	1	650	1	61	4100
1	2	2	3	1	0.04	-1.42	2.91	2.08	1.8	2.39	28	2	1		24	34	0	0	0	1	0	37	2	0	0	500	2	41	2700
1	1	2	2	0	0.02	-1.79	3.12	2.27	2.04	2.98	29	2	1		27	22	1	1	0	1	1	40	1	1	2	650	0.1	64	3100
1	2	1	4	0	0.02	-1.68	3.02	2.13	1.73	2.51	35	4	0		22	33	0	0	0	0	0	39	1	0	0	950		45	4300
1	1	1	2	1	0.03	-1.46	2.97	2.19	1.63	2.31	29	2	1		35	34	0		0	0	1	38	2	0	0	500	5	62	2700
1	1	1	2	0	0.01	-1.88	3.24	2.23	2.36	3.24	29	3	1		21	32	0	0	0	0	1	41	2	1	4	950	1	25	4200
1	1	2	1	1	0.03	-1.6	3.36	2.06	2.6	2.91	28		1		27	33	0	0	0	0	1	39	1	1	3	500	1	32	3500
1	1	1	3	1	0.01	-1.84	2.97	2.03	1.64	2.53	32	2	1		22	35	1	0	0	0	0	38	1	0	0	500		93	2700
1	1	1	2	0	0.06	-1.25	2.8	2	1.9	2.35	30	2	1		22	35	0	0	0	0	1	39	2	0	0	700	3	52	3300
1	1	1	3	0	0.01	-2.05	3.05	1.96	2.1	3.06	31	2	1		27	33	0	1	0	1	1	39	1	1	6	500	5	32	3400
1	1	1	2	0	0.01	-1.86	2.92	2.14	1.54	2.62	36	2	0		10	33	0	1	1	1	1	38	2	0	0	850		49	3100
1	1	1	2	0	0.02	-1.75	2.96	2.12	1.45	2.36	30	3	0		26	24	0	1	0	0	1	38	2	0	0	700	2	45	3800
1	1	1	1	0	0.01	-2.14	3.22	2.15	1.74	2.81	28	2	1		6	46	0	0	0	1	1	40	2	1	5	650	1	27	3600
1	2	1	3	1	0.01	-2.07	3.32	2.09	1.84	2.67	35	4	0		25	29	0	0	0	0	1	39	1	0	0			82	3600
1	1	1	2	0	0.03	-1.58	2.98	2.29	1.67	2.56	28	2	1	1	10	42	0	1	0	0	1	37	2	0	0	950		64	2700
1	1	1	2	0	0.02	-1.7	2.98	2.29	1.59	2.6	28	2	1	2	10	42	0	1	0	0	1	37	2	0	0	950		64	2700
1	1	1	1	0	0.02	-1.6	2.92	2.03	1.81	2.53	32	3	0		19	33	0	1	0	0	1	39	2	0	0	950		55	4300
1	1	1	3	0	0.01	-1.83	3.17	2.08	2.12	2.86	36	2	0		20	29	0	0	0	0	1	41	2	1	3	800	3	72	4100
1	1	1	3	0	0.03	-1.46	3.3	2.17	2.58	2.91	32	2	1		16	39	0	0	0	0	1		2	1	4	750	1	50	3100
1	2	2	3	1	0.03	-1.6	3.22	2.12	2.36	2.85	33	2	0		27	35	0	1	0	0	1	40	1	1	3	700	0.1	57	4100
2	1	2	4	1	0.02	-1.66	2.87	2.08	1.54	2.41	31	3	0		38	21	0	1	0	1	0	38	2	0	0	850	1	60	3900
1	1	1	1	0	0.02	-1.82	3.11	2.1	1.68	2.49	29	2	1		14	40	0	0	0	0	1	38	2	0	0		6	73	3400
1	1	1	2	0	0.01	-1.86	3.25	2.08	2.14	2.83	31	3	0		23	37	0	0	0	1	1	38	1	1	3	550	4	18	3300
1	1	1	1	0	0.01	-2.03	3.2	2.05	1.91	2.79	36	2	0		16	32	0	0	0	0	1	40	2	1	1	500	7	32	3200
1	1	1	1	0	0.01	-2.13	3.33	2.16	2.29	3.25	28	2	1		20	33	0	0	0	0	1	40	1	1	6	500		36	3500
1	2	2	4	0	0.03	-1.56	3	2.31	1.9	2.76	35	3	0		24	43	0	0	0	0	1	41	1	1	3	850	0.1	15	3500
1	1	1	1	0	0.04	-1.41	3.34	2.14	2.77	2.97	34	2	1		14	36	0	0	0	0	1		1	1	5	650	5	18	3600
1	1	1	3	0	0.01	-1.85	3.27	2.11	2.34	3.03	32	2	1		25	38	0	0	0	0	0	41	2	1	2	550	1	39	3300
2	2	2	2	1	0.03	-1.59	3.19	2.23	2.44	3.06	26	1	1		27	36	1	1	0	0	1	39	2	1	3	650	2	26	3300
1	2	1	2	1	0.01	-2.03	3.11	2.14	1.56	2.61	26	4	0		24	35	0	1	0	1	0		1	0	0	750	4	82	4200
1	1	1	1	0	0.03	-1.59	2.89	2.12	1.66	2.48	37	3	0		10	42	0	0	0	0	1	38	1	0	0	900		57	4100
1	1	1	3	1	0.02	-1.73	2.92	2.06	1.67	2.54	41	2	0		13	37	0	0	1	1	1			0	0	650	1
1	2	1	4	1	0.02	-1.7	3.24	2.2	2.26	2.92	35	3	0		14	38	0	0	0	0	1	40	2	1	1	900	3	38	4300
1	1	1	1	0	0.06	-1.22	2.97	2.14	1.96	2.36	30	3	0		19	34	0	0	0	0	1	39	1	0	0	950	2	60	4300
1	1	1	1	0	0.04	-1.45	2.84	2.04	2.23	2.88	37	2	0		21	38	0	1	0	0	0	39	1	1	2	800	1		3800
1	1	1	1	1	0	-2.32	3.2	2.05	1.63	2.8	33	2	0		18	41	0	0	0	0	1	38	1	1	3	750	3	75	3400
1	2	1	2	0	0.01	-1.89	3.08	2.14	2.1	3.06	40	3	1		18	32	0	1	0	1	1	41	2	1	7	700	1	19	3600
1	1	1	2	0	0.01	-2.2	3.28	2.22	1.82	2.96	35	2	0		31	39	0	1	1	1	1	38	1	1	1	800	4	43	3300
1	1	1	1	0	0.02	-1.75	3.17	2.01	2.36	2.95	36	2	0		10	33	0	0	0	0	1	40	2	1	3	750	1	46	3600
1	1	1	2	0	0.03	-1.59	2.97	2.09	1.59	2.3	37	2	1	1	9	40	0	1	0	0	1	37	2	0	0	950		77	3100
1	1	1	2	0	0.02	-1.69	2.97	2.09	1.63	2.44	37	2	1	2	9	40	0	1	0	0	1	37	1	0	0	950		77	2700
1	1	1	2	0	0.01	-1.92	3.14	2.01	1.6	2.38	39	3	0		19	32	0	0	0	0	0	38		0	0	700		74	3300
1	2	2	2	1	0.01	-1.93	2.98	1.96	1.45	2.37	42	2	1		21	32	0	0	0	0	0	39	1	0	0	700		55	3300
1	2	1	2	0	0.01	-2.13	3.21	2.21	1.9	3.03	29	3	1		18	33	0	0	0	0	1	40	2	1	3	750	7		4100
1	1	1	1	0	0.02	-1.65	3.27	2.07	2.48	2.93	39	2	1		16	38	0	0	0	0	1	41	2	1	8	750	2		4200
1	1	1	1	0	0.02	-1.8	3.35	2.22	2.39	3.07	26	3	1		24	36	0	0	0	0	1	39	1	1	6	600	3	39	3200
1	1	1	1	0	0.01	-1.9	2.99	1.93	1.51	2.36	38	2	0		18	29	0	1	0	1	1	38	1	0	0	700		61	3300
1	1	1	1	0	0.01	-2.12	2.91	1.7	1.83	2.73	33	2	0		27	39	0	0	0	1	1	40	2	1	1	800	0.1	90	3800
1	1	1	3	1	0.02	-1.61	3.29	2.31	2.37	3	31	3	1		20	30	0	0	0	0	1	37	1	1	7	900	0.1	44	3500
1	2	1	2	0	0.02	-1.7	3.16	2.3	2.22	3.07	27	2	1		26	32	0	1	0	0	1	39	1	1	7	650	0.1	23	3200
1	1	1	3	0	0.01	-1.91	3.09	2.25	1.77	2.84	38	2	1		35	23	0	1	0	0	1	40	2	1	4	850	11	107	3700
1	1	1	2	0	0.03	-1.6	3.28	2.14	2.46	2.92	31	1	1		21	33	0	0	1	1	1	41		1	4	600	0.1	47	3500
1	2	2	3	1	0.03	-1.59	3.12	2.03	2.25	2.74	33	2	1		27	29	0	0	0	0	0	40	2	1	5	550	4	49	3100
1	1	1	2	0	0.01	-1.95	3.21	2.14	1.74	2.62	33	2	0		19	34	0	1	0	0	1	40	1	1	3	550	1	59	3800
1	1	1	2	0	0.01	-1.83	3.14	1.98	2.1	2.77	32	2	1		6	40	0	0	0	0	1	41	2	1	4	750		27	3400
1	1	1	1	0	0.02	-1.71	3.07	1.97	2.07	2.68	40	2	0		16	36	0	1	0	0	1	41	1	1	2	750		99	4300
1	2	2	4	1	0.02	-1.8	3.05	1.89	1.89	2.53	41	2	1		28	35	0	0	0	1	1	38	1	0	0	800		47	3400
1	1	1	2	0	0.05	-1.34	2.84	2.13	1.81	2.45	36	2	0		10	45	0	0	0	0	0	38	2	0	0	850	2	93	3300
1	1	1	2	1	0.03	-1.48	2.95	2.04	1.71	2.28	33	2	0		15	34	0	0	0	0	0	40	2	0	0	700	1	83	3600
1	1	1	3	0	0.02	-1.71	3.46	2.18	2.38	2.81	35	2	0		20	30	0	0	0	1	1	41	1	1	4	500	1	26	3500
1	1	2	3	0	0.08	-1.1	3.12	2.15	2.52	2.65	32		1		23	36	0	0	0	0	1	40	1	1	4	600	0.1	37	3600
1	2	1	2	1	0.03	-1.58	3.33	2.26	2.56	3.06	26	2	1		20	36	0	0	0	0	1	41	1	1	5	800	1	73	4100
2	1	2	2	0	0.04	-1.43	3.16	2.14	2.37	2.78	27	2	1		26	24	1	0	0	1	0	40	2	1	4	700	2	47	3900
1	1	1	2	1	0.02	-1.68	2.88	1.94	1.62	2.35	37	2	0		8	44	1	0	0	1	0	38	2	0	0	800		70	3300
1	1	1	1	0	0.01	-1.93	3.36	2.12	2.45	3.14	27	2	1		18	29	0	0	0	0	1	39	1	1	5	550	3		2900
1	1	1	3	1	0.03	-1.6	2.86	2.08	1.72	2.54	42	2	1		19	48	0	0	0	0	1	39	1	0	0	700	2	90	3400
1	1	1	2	1	0.05	-1.31	2.98	2.11	1.89	2.33	30	2	0		20	26	0	0	0	0	1	38	1	0	0	750	0.1	53	3400
1	1	1	2		0.02	-1.78	3.08	2.14	2.09	2.93	32	2	1		10	41	0	0				40	2	1	6	600	3	49	3300
